# Supplementary material for: Transcriptomic Study of Spermatogenesis in the Testis of Hu Sheep and Tibetan Sheep
Source: Genes (Basel). 2022 Nov 25;13(12):2212. doi: 10.3390/genes13122212 (PMC9778047; doi:10.3390/genes13122212)
Supplement: Supplementary file 1 [file genes-13-02212-s001.zip › Table S1.xlsx]

## Sheet: Table S1
Table S1 GO enrichment analysis of DEGs
GO_classify1	GO_classify2	GO_ID	AllGene_number	Selected_gene_number	Selected_gene_ID
biological process	cellular process	GO:0009987	11699	173	gene-F11R;gene-SULT4A1;gene-ADGRF1;gene-CCR4;gene-VAV1;gene-LGI1;gene-IL33;gene-NAGPA;gene-EFNA3;gene-MMACHC;gene-LAMTOR1;gene-ASAP3;gene-LOC105615576;gene-ARTN;gene-NOTUM;gene-EMILIN1;gene-IGF2;gene-SYT2;gene-HMGCS2;Ovis_aries_newGene_15187;gene-DMAC2;gene-F13A1;gene-SERTAD1;gene-LOC101108995;gene-LCAT;Ovis_aries_newGene_20371;gene-LOC101119529;gene-VGLL1;gene-COL4A4;gene-SOX9;gene-VEPH1;gene-LO…
biological process	single-organism process	GO:0044699	10107	144	gene-LOC121819701;gene-NPHP3;gene-AKR7A2;gene-SHISA5;gene-ATP10B;gene-ACY1;gene-SLC45A3;gene-GCNT1;gene-CARD10;gene-LOC101122940;gene-SHROOM3;gene-SCUBE1;gene-ADAM8;gene-PFKFB3;gene-SV2B;gene-HTR1B;gene-VIPR1;gene-CCK;gene-CNTN3;gene-LOC114116098;gene-PLG;gene-SIK1;gene-HKDC1;gene-MYO18A;gene-LTBP3;gene-NEPRO;gene-TNFRSF25;gene-COL1A1;gene-TXNRD2;gene-RARG;gene-PDCL;gene-SCN10A;gene-GAMT;gene-LOC…
biological process	metabolic process	GO:0008152	8120	116	gene-HKDC1;gene-MYO18A;gene-SIK1;gene-LCAT;gene-LOC101123533;gene-SERTAD1;gene-AHR;gene-F13A1;Ovis_aries_newGene_26760;Ovis_aries_newGene_15187;gene-ZDHHC14;gene-LOC101116252;gene-SOX9;gene-GAMT;gene-VGLL1;gene-SNRNP25;gene-ADGRB1;gene-LOC101121371;Ovis_aries_newGene_20371;gene-COL1A1;gene-RARG;gene-SLC45A3;gene-ACY1;gene-HR;gene-MMACHC;gene-EFNA3;gene-LOC101122940;gene-CARD10;gene-GCNT1;gene-IL3…
biological process	biological regulation	GO:0065007	8071	120	gene-SIK1;gene-MYO18A;gene-HKDC1;gene-LTBP3;gene-NEPRO;gene-TNFRSF25;gene-LCAT;gene-LOC114116098;gene-PLG;gene-SERTAD1;gene-F13A1;gene-PDCL;gene-SCN10A;gene-GAMT;gene-SOX9;gene-ADGRB1;gene-LOC101119529;gene-VGLL1;gene-COL1A1;gene-TXNRD2;gene-RARG;gene-SLC45A3;gene-CARD10;gene-LOC101122940;gene-EFNA3;gene-HR;gene-LOC121819701;gene-NPHP3;gene-IL33;gene-LGI1;gene-F11R;gene-SHISA5;gene-CCR4;gene-ADGR…
biological process	response to stimulus	GO:0050896	5548	99	gene-CARD10;gene-EFNA3;gene-LOC101122940;gene-ABTB2;gene-SHISA5;gene-F11R;gene-VAV1;gene-CCR4;gene-ADGRF1;gene-LOC121819701;gene-LGI1;gene-AKR7A2;gene-EMILIN1;gene-HTR1B;gene-IL5RA;gene-ADAM8;gene-CCK;gene-VIPR1;gene-IGF2;gene-SCUBE1;gene-LAMTOR1;gene-ARTN;gene-C8G;gene-NOTUM;gene-TNFRSF25;gene-SIK1;gene-NEPRO;gene-LTBP3;gene-F13A1;gene-ACKR2;gene-PLG;gene-AHR;gene-LOC114116098;gene-ADGRB1;gene-L…
biological process	multicellular organismal process	GO:0032501	4377	75	gene-GJA4;gene-PRKAG3;gene-GPLD1;gene-KY;gene-LDOC1;gene-SPACA6;gene-COL5A1;gene-GBA;gene-KNDC1;gene-COL1A2;gene-MME;gene-IGFBP3;gene-MIF;gene-GRIA1;gene-NTNG1;gene-ELN;gene-ABCA12;gene-LOC101113239;gene-JAG2;gene-COL3A1;gene-CPE;gene-B4GALT6;gene-CLCN2;gene-RAB17;gene-CD248;gene-PLOD1;gene-ROBO4;gene-ASTN1;gene-PER3;gene-TNFRSF12A;gene-EXPH5;gene-FREM2;gene-CDH23;gene-SERPINB5;gene-LOC101119648;…
biological process	cellular component organization or biogenesis	GO:0071840	4162	59	gene-DMAC2;gene-STMN2;gene-MSRB1;gene-SERTAD1;gene-PLG;gene-LCAT;gene-LOC114113001;gene-LOC114110058;gene-CDH23;gene-SERPINB5;gene-BCL2;gene-LOC101108995;gene-TNFRSF12A;gene-MYO18A;gene-KCNS2;Ovis_aries_newGene_17837;gene-RAB17;gene-ALAD;gene-FHDC1;gene-COL1A1;gene-ARHGAP25;gene-ADGRB1;gene-COL3A1;gene-CPE;gene-B4GALT6;gene-SOX9;gene-OCLN;gene-PDCL;gene-COL4A4;gene-ADGRF1;gene-VAV1;gene-F11R;gene…
biological process	developmental process	GO:0032502	3862	66	gene-KY;gene-LDOC1;gene-GPLD1;gene-GJA4;gene-ABCA12;gene-NTNG1;gene-MIF;gene-ELN;gene-MME;gene-COL1A2;gene-IGFBP3;gene-KNDC1;gene-COL5A1;gene-RAB17;gene-CD248;gene-PLOD1;gene-ROBO4;gene-CLCN2;gene-FHDC1;gene-C1QL4;gene-COL3A1;gene-B4GALT6;gene-CPE;gene-JAG2;gene-INHBB;gene-HOXD3;gene-LOC101119648;gene-CDH23;gene-SERPINB5;gene-BCL2;gene-HTR2A;gene-LOC114113001;gene-LOC114110058;gene-ASTN1;gene-FRE…
biological process	signaling	GO:0023052	3762	65	gene-COL1A1;gene-RARG;gene-PDCL;gene-SCN10A;gene-SOX9;gene-ADGRB1;gene-LOC101119529;gene-LOC114116098;gene-SIK1;gene-LTBP3;gene-NEPRO;gene-TNFRSF25;gene-NOTUM;gene-LAMTOR1;gene-SYT2;gene-SCUBE1;gene-IGF2;gene-ADAM8;gene-SV2B;gene-EMILIN1;gene-HTR1B;gene-VIPR1;gene-F11R;gene-SHISA5;gene-ADGRF1;gene-VAV1;gene-CARD10;gene-EFNA3;gene-RGS5;gene-ARHGAP25;gene-RAB17;gene-ROBO4;gene-JAG2;gene-C1QL4;gene-…
biological process	localization	GO:0051179	3735	64	gene-SYT2;gene-CCK;gene-HTR1B;gene-EMILIN1;gene-ADAM8;gene-ARTN;gene-ASAP3;gene-MICALL2;gene-LAMTOR1;gene-CLEC9A;gene-ATP10B;gene-CARD10;gene-NAGPA;gene-GCNT1;gene-IL33;gene-LOC121819701;gene-VAV1;gene-CCR4;gene-F11R;gene-SOX9;gene-SCN10A;gene-ADGRB1;gene-COL1A1;gene-MYO18A;gene-LOC114117536;gene-LCAT;gene-PLG;gene-LOC101102194;gene-EVI5;gene-LOC114114036;gene-GPLD1;gene-PODN;gene-SYTL3;gene-SGSM…
biological process	immune system process	GO:0002376	1600	37	gene-COL3A1;gene-LOC101110181;gene-JAG2;gene-SOX9;gene-CD248;gene-RAB17;gene-RARG;gene-LOC114109630;gene-BCL2;gene-LOC101119648;gene-LOC114113001;gene-NFIL3;gene-C8H6orf120;gene-MYO18A;gene-SHPK;gene-LOC121816895;gene-PLG;gene-MSRB1;gene-GPLD1;gene-IL5RA;gene-ADAM8;gene-LOC114114036;gene-LOC101102194;gene-IGF2;gene-LOC101107641;gene-ARTN;gene-SLPI;gene-C8G;gene-GCNT1;gene-LOC101122940;gene-F11R;g…
biological process	multi-organism process	GO:0051704	1333	17	gene-LOC121819701;gene-MIF;gene-PLG;gene-INHBB;gene-LOC121816895;gene-SHPK;gene-BCL2;gene-SLPI;gene-LDOC1;gene-SPACA6;Ovis_aries_newGene_17837;gene-LOC101110181;gene-GAMT;gene-SOX9;gene-LOC101102194;gene-JAG2;gene-ADGRB1
biological process	locomotion	GO:0040011	1117	31	gene-CD248;gene-ROBO4;gene-ASAP3;gene-ARTN;gene-PODN;gene-COL1A1;gene-ADGRB1;gene-ADAM8;gene-EMILIN1;gene-GPLD1;gene-COL3A1;gene-CCK;gene-SOX9;gene-F11R;gene-CCR4;gene-VAV1;gene-ACKR2;gene-LOC121819701;gene-MIF;gene-LGI1;gene-PLG;gene-LOC101119648;gene-GCNT1;gene-IGFBP3;gene-CARD10;gene-BCL2;gene-LOC114113001;gene-ASTN1;gene-MYO18A;gene-TNFRSF12A;gene-COL5A1
biological process	reproductive process	GO:0022414	764	13	gene-JAG2;gene-SOX9;gene-IGF2;gene-GAMT;gene-LOC114110058;gene-BCL2;gene-LOC101119648;gene-SERPINB5;gene-SPACA6;gene-PLG;gene-LDOC1;gene-RARG;gene-INHBB
biological process	biological adhesion	GO:0022610	701	21	gene-COL1A1;gene-SOX9;gene-JAG2;gene-ADAM8;gene-COL3A1;gene-LOC114110152;gene-EMILIN1;gene-FAT3;gene-CNTN3;gene-NTNG1;gene-PLG;gene-F11R;gene-HOXD3;gene-VAV1;gene-ASTN1;gene-FREM2;gene-TNFRSF12A;gene-COL5A1;gene-GCNT1;gene-CDH23;gene-BCL2
biological process	reproduction	GO:0000003	625	7	gene-SPACA6;gene-JAG2;gene-SOX9;gene-LDOC1;gene-GAMT;gene-BCL2;gene-INHBB
biological process	growth	GO:0040007	541	12	gene-PLG;gene-SERTAD1;gene-LGI1;gene-LAMTOR1;gene-RARG;gene-GAMT;gene-TNFRSF12A;gene-IGF2;gene-SOX9;gene-BCL2;gene-IGFBP3;gene-LOC114113001
biological process	behavior	GO:0007610	469	11	gene-CCK;gene-CDH23;gene-MME;gene-HTR1B;gene-BCL2;gene-PER3;gene-ASTN1;gene-ADGRF1;gene-GRIA1;gene-MIF;gene-ARTN
biological process	rhythmic process	GO:0048511	163	4	gene-BCL2;gene-NFIL3;gene-SIK1;gene-PER3
biological process	cell killing	GO:0001906	73	1	gene-VAV1
cellular component	cell	GO:0005623	12994	171	gene-LOC101102194;gene-GJA4;gene-EVI5;gene-GPLD1;gene-SLC2A4RG;gene-LOC101106139;gene-LOC100526784;gene-PODN;gene-KY;gene-SYTL3;gene-IFI6;gene-LOC101118179;gene-ZFP69B;gene-RNF185;gene-HDAC10;gene-COL1A2;gene-KNDC1;gene-IGFBP3;gene-CLCA2;gene-POLR3K;gene-LOC114110273;Ovis_aries_newGene_19101;gene-LOC114114520;gene-FHDC1;gene-RGS5;gene-ROBO4;gene-PLOD1;gene-GGT5;gene-CD248;gene-RAB17;gene-SNPH;gen…
cellular component	cell part	GO:0044464	12988	171	gene-LOC101121371;gene-COL1A1;gene-RARG;gene-SETMAR;gene-ZDHHC14;gene-LOC101116252;gene-SCN10A;gene-PDCL;gene-SNRNP25;gene-ADGRB1;gene-PLG;gene-AHR;gene-ACKR2;gene-CNTN3;gene-LOC101106457;Ovis_aries_newGene_26760;gene-NEPRO;gene-MYO18A;gene-HKDC1;gene-SIK1;gene-TNFRSF25;gene-LOC101123533;gene-CCT6A;gene-SCUBE1;gene-TLE7;gene-CCK;gene-NSUN5;gene-HTR1B;gene-SV2B;gene-ADAM8;gene-D2HGDH;gene-AKR7A2;g…
cellular component	organelle	GO:0043226	9329	106	gene-GNS;gene-FHDC1;gene-PLOD1;gene-FOXP2;gene-RAB17;gene-MAFK;gene-LOC101104360;gene-OCLN;gene-LOC114114520;gene-APLF;gene-CPE;gene-MSRB1;gene-HOXD3;gene-SLC35C1;gene-GALNT6;gene-PER3;gene-EXPH5;gene-SNPH;gene-ASTN1;gene-CHPF;gene-STARD3;gene-LOC101103232;gene-C8H6orf120;gene-NFIL3;gene-ZBED4;gene-LOC114113001;gene-LOC114110058;gene-LOC101119648;gene-CDH23;gene-BCL2;gene-LOC100526784;gene-KY;gen…
cellular component	membrane	GO:0016020	8285	119	gene-SHISA5;gene-F11R;gene-CCR4;gene-ADGRF1;gene-LOC121819701;gene-LOC105605305;gene-NAGPA;gene-LOC101110202;gene-GCNT1;gene-EFNA3;gene-ATP10B;gene-CLEC9A;gene-SLC45A3;gene-LAMTOR1;gene-SEL1L3;gene-C8G;gene-ARSL;gene-GABBR1;gene-SV2B;gene-EMILIN1;gene-HTR1B;gene-LOC101104522;gene-IL5RA;gene-ADAM8;gene-CSMD1;gene-VIPR1;gene-LOC121817574;gene-LOC101109626;gene-LMF2;gene-SCUBE1;gene-SYT2;gene-LOC101…
cellular component	membrane part	GO:0044425	7055	107	gene-SPACA6;Ovis_aries_newGene_15797;gene-SYTL3;gene-LOC101107641;gene-GJA4;gene-LOC105615645;gene-LOC114117995;gene-NTNG1;gene-GRIA1;Ovis_aries_newGene_27039;gene-LOC101120392;gene-LOC105605792;gene-LOC101113239;gene-LOC101107660;gene-ABCA12;gene-LOC101118179;gene-IFI6;gene-GUSB;gene-SUN3;gene-RNF185;gene-CLCA2;gene-TTYH3;gene-MME;gene-BTC;gene-SOGA3;gene-ARHGAP25;gene-CLCN2;gene-LOC114113791;ge…
cellular component	organelle part	GO:0044422	6046	62	gene-LAMTOR1;gene-ZMAT3;gene-KY;gene-SEL1L3;gene-LDOC1;gene-LOC100526784;gene-SLC2A4RG;gene-ADAM8;gene-LOC114111228;gene-LOC114114036;gene-NSUN5;gene-SETBP1;gene-LMF2;gene-TOX2;gene-TELO2;gene-SHISA5;gene-POLR3K;gene-NPHP3;gene-MIF;gene-IL33;gene-GCNT1;gene-CLCA2;gene-COLGALT2;gene-MME;gene-HDAC10;gene-HR;gene-LOC114111442;gene-SUN3;gene-GBA;gene-ABTB2;gene-RAB17;gene-HIC2;gene-RARG;gene-FHDC1;ge…
cellular component	macromolecular complex	GO:0032991	4487	59	gene-IGFBP3;gene-TTYH3;gene-KNDC1;gene-COL1A2;gene-HDAC10;gene-LOC114111442;gene-SUN3;gene-COL5A1;gene-LOC101118179;gene-F11R;gene-TELO2;gene-MRPL36;Ovis_aries_newGene_19101;gene-GRIA1;gene-IL33;gene-LOC101120392;gene-FBXO17;gene-COL4A6;gene-ADAM8;gene-EMILIN1;gene-LOC114111228;gene-VIPR1;gene-GJA4;gene-NACA;gene-LAMTOR1;gene-C8G;gene-LOC100526784;gene-LOC101106139;gene-OLR1;gene-LOC101123533;gen…
cellular component	membrane-enclosed lumen	GO:0031974	3303	35	gene-LDOC1;gene-SEL1L3;gene-ZMAT3;gene-SETBP1;gene-NSUN5;gene-SLC2A4RG;gene-IL33;gene-MIF;gene-POLR3K;gene-TELO2;gene-TOX2;gene-ABTB2;gene-GBA;gene-HR;gene-LOC114111442;gene-HDAC10;gene-COLGALT2;gene-CLCA2;gene-RARG;gene-HIC2;gene-LOC101104360;gene-SOX9;gene-MAFK;gene-VGLL1;gene-APLF;gene-HOXD3;gene-NEPRO;gene-C8H6orf120;gene-LOC101103232;gene-STARD3;gene-LOC114110058;gene-LOC114113001;gene-ZBED4…
cellular component	extracellular region	GO:0005576	1612	40	gene-LOC101122940;gene-IGFBP3;gene-COL1A2;gene-GBA;gene-COL5A1;gene-LOC121819176;gene-MIF;gene-NTNG1;gene-LGI1;gene-COL4A6;gene-LOC121819701;gene-CCK;gene-GPLD1;gene-EMILIN1;gene-IGF2;gene-SCUBE1;gene-LOC101102194;gene-GPX3;gene-ARTN;gene-SLPI;gene-PODN;gene-LCAT;gene-LOC114113001;gene-SERPINB5;gene-FREM2;gene-C8H6orf120;gene-POMC;gene-INHBB;gene-C1QTNF6;gene-PLG;gene-CNTN3;gene-C1QL4;gene-ADGRB1…
cellular component	extracellular region part	GO:0044421	1113	33	gene-SERPINB5;gene-LCAT;gene-LOC114113001;gene-FREM2;gene-C1QTNF6;gene-PLG;gene-C1QL4;gene-ADGRB1;gene-COL3A1;gene-COL4A4;gene-MAFK;gene-RARG;gene-COL1A1;gene-SOGA3;gene-COL1A2;gene-IGFBP3;gene-LOC101122940;gene-GBA;gene-COL5A1;gene-LOC121819701;gene-MIF;gene-COL4A6;gene-LGI1;gene-EMILIN1;gene-GPLD1;gene-CCK;gene-SCUBE1;gene-IGF2;gene-LOC101102194;gene-GPX3;gene-ARTN;gene-PODN;gene-SLPI
cellular component	cell junction	GO:0030054	467	10	gene-LOC101108995;gene-CLCA2;gene-ADGRB1;gene-LOC114110058;gene-OCLN;gene-GJA4;gene-F11R;gene-ASAP3;gene-VAV1;gene-SGSM3
cellular component	synapse	GO:0045202	394	7	gene-GRIA1;gene-SYT2;gene-LGI1;gene-LOC101118179;gene-ADGRB1;gene-SV2B;gene-MME
cellular component	synapse part	GO:0044456	254	7	gene-LOC101118179;gene-LGI1;gene-SYT2;gene-GRIA1;gene-SV2B;gene-MME;gene-ADGRB1
cellular component	other organism	GO:0044215	216	3	gene-RARG;gene-MAFK;gene-LOC101102194
cellular component	other organism part	GO:0044217	216	3	gene-LOC101102194;gene-MAFK;gene-RARG
cellular component	supramolecular complex	GO:0099080	46	1	gene-KY
molecular function	binding	GO:0005488	10945	175	gene-KSR2;gene-UBE2L6;gene-C1QL4;gene-AMDHD2;gene-LOC105601873;gene-COL3A1;gene-PHLDB3;gene-RYR3;gene-PLOD1;gene-ROBO4;gene-RAB17;gene-CD248;gene-LOC114110536;gene-ALAD;gene-FHDC1;gene-NFIL3;gene-HTR2A;gene-ZBED4;gene-LOC114113001;gene-LOC114110058;gene-LOC101113032;gene-CDH23;gene-CASTOR1;gene-PER3;gene-SNPH;gene-INHBB;gene-HDC;gene-COL6A2;gene-SLC2A4RG;gene-LOC101102194;gene-MAP3K6;gene-ZNF23;g…
molecular function	catalytic activity	GO:0003824	5669	92	gene-AHCY;gene-PPCDC;gene-GUSB;gene-GBA;gene-MME;gene-RNF185;gene-HDAC10;gene-POLR3K;gene-MIF;gene-ABCA12;Ovis_aries_newGene_19101;gene-PDE1A;gene-MAP3K6;gene-PRKAG3;gene-GPLD1;gene-LOC114114036;gene-LOC106991529;gene-RTCA;gene-GPX3;gene-SPHK1;gene-SHPK;gene-CHPF;gene-GALNT6;gene-ACHE;gene-LOC101113032;gene-LOC101119648;gene-MSRB1;gene-LOC121816895;gene-PAG11;gene-HDC;gene-ACCS;gene-LOC101104360;…
molecular function	molecular transducer activity	GO:0060089	1901	18	gene-GABBR1;gene-ROBO4;gene-RARG;gene-LOC105615645;gene-MAP3K6;gene-HTR1B;gene-IL5RA;gene-ADGRB1;gene-VIPR1;gene-ACKR2;gene-GRIA1;gene-LOC101107660;gene-LOC101106457;gene-CCR4;gene-ADGRF1;gene-LOC101118179;gene-ADGRG2;gene-HTR2A
molecular function	signal transducer activity	GO:0004871	1901	18	gene-GABBR1;gene-ROBO4;gene-RARG;gene-LOC105615645;gene-MAP3K6;gene-HTR1B;gene-IL5RA;gene-ADGRB1;gene-VIPR1;gene-ACKR2;gene-GRIA1;gene-LOC101107660;gene-LOC101106457;gene-ADGRF1;gene-CCR4;gene-LOC101118179;gene-ADGRG2;gene-HTR2A
molecular function	transporter activity	GO:0005215	1165	19	gene-GRIA1;gene-SLC35C1;gene-LOC101106781;gene-ABCA12;gene-SLC45A3;gene-LOC101118179;gene-KCNS2;gene-BCL2;gene-TTYH3;gene-CLCA2;gene-CLCN2;gene-LOC100134870;gene-SLC29A2;gene-SLC14A1;gene-RYR3;gene-LOC101109626;gene-SCN10A;gene-LOC101109890;gene-SV2B
molecular function	nucleic acid binding transcription factor activity	GO:0001071	950	14	gene-ZFP69B;gene-SOX9;gene-MAFK;gene-NFATC1;gene-ZNF469;gene-LOC114114520;gene-NFIL3;gene-SLC2A4RG;gene-AHR;gene-LOC106991529;gene-FOXP2;gene-RARG;gene-HOXD3;gene-TOX2
molecular function	structural molecule activity	GO:0005198	720	16	Ovis_aries_newGene_26760;gene-MRPL36;Ovis_aries_newGene_19135;gene-COL4A6;gene-ELN;gene-LOC101123533;gene-COL1A2;gene-LOC101103232;gene-COL5A1;Ovis_aries_newGene_17837;gene-COL1A1;gene-LOC101121371;gene-COL3A1;gene-EMILIN1;gene-COL4A4;gene-LOC101116252
molecular function	transcription factor activity, protein binding	GO:0000988	351	3	gene-SIK1;gene-HR;gene-LOC114111442
molecular function	molecular function regulator	GO:0098772	92	2	gene-RGS5;gene-SGSM3
molecular function	electron carrier activity	GO:0009055	91	1	gene-AKR7A2
molecular function	antioxidant activity	GO:0016209	56	2	gene-GPX3;gene-TXNRD2
molecular function	translation regulator activity	GO:0045182	25	1	gene-LOC114110536
molecular function	chemoattractant activity	GO:0042056	19	1	gene-MIF
