# Supplementary material for: Transcriptomic Study of Spermatogenesis in the Testis of Hu Sheep and Tibetan Sheep
Source: Genes (Basel). 2022 Nov 25;13(12):2212. doi: 10.3390/genes13122212 (PMC9778047; doi:10.3390/genes13122212)
Supplement: Supplementary file 1 [file genes-13-02212-s001.zip › Table S2.xlsx]

## Sheet: Table S2
Table S2 KEGG enrichment analysis of the differentially expressed genes
ID	Description	GeneRatio	BgRatio	enrich_factor	pvalue	qvalue	geneID	Count
ko04974	Protein digestion and absorption	15/182	159/11209	5.81	4.27e-08	1.07e-05	Ovis_aries_newGene_24682/gene-COL1A1/gene-COL1A2/gene-COL21A1/gene-COL3A1/gene-COL4A4/gene-COL4A6/gene-COL5A1/gene-COL6A2/gene-ELN/gene-EMILIN1/gene-LOC101111210/gene-LOC101116249/gene-MME/gene-PAG11	15
ko04933	AGE-RAGE signaling pathway in diabetic complications	8/182	109/11209	4.52	0.000389538	0.0489998	gene-BCL2/gene-COL1A1/gene-COL1A2/gene-COL3A1/gene-COL4A4/gene-COL4A6/gene-MMP2/gene-NFATC1	8
ko04024	cAMP signaling pathway	11/182	239/11209	2.83	0.00179265	0.150331	gene-GABBR1/gene-GRIA1/gene-HTR1B/gene-LOC101106781/gene-LOC101109626/gene-LOC101109890/gene-LOC101118179/gene-NFATC1/gene-POMC/gene-SOX9/gene-VAV1	11
ko04512	ECM-receptor interaction	7/182	126/11209	3.42	0.00442423	0.229244	gene-COL1A1/gene-COL1A2/gene-COL4A4/gene-COL4A6/gene-COL6A2/gene-FREM2/gene-SV2B	7
ko05146	Amoebiasis	7/182	127/11209	3.39	0.00461968	0.229244	Ovis_aries_newGene_18614/gene-C8G/gene-COL1A1/gene-COL1A2/gene-COL3A1/gene-COL4A4/gene-COL4A6	7
ko04115	p53 signaling pathway	7/182	131/11209	3.29	0.00546733	0.229244	gene-ADGRB1/gene-BCL2/gene-IGFBP3/gene-SERPINB5/gene-SHISA5/gene-ZMAT3/gene-ZMAT4	7
ko04926	Relaxin signaling pathway	7/182	143/11209	3.01	0.00871485	0.31321	gene-COL1A1/gene-COL1A2/gene-COL3A1/gene-COL4A4/gene-COL4A6/gene-LOC114110058/gene-MMP2	7
ko04510	Focal adhesion	9/182	243/11209	2.28	0.0176657	0.555539	gene-BCL2/gene-COL1A1/gene-COL1A2/gene-COL4A4/gene-COL4A6/gene-COL6A2/gene-LENG9/gene-LOC114110058/gene-VAV1	9
ko00983	Drug metabolism - other enzymes	5/182	99/11209	3.11	0.0224365	0.575075	gene-GUSB/gene-LOC101108705/gene-LOC101116756/gene-LOC105601873/gene-LOC114117773	5
ko01523	Antifolate resistance	3/182	39/11209	4.74	0.0250864	0.575075	gene-LOC101106781/gene-LOC101109626/gene-LOC101109890	3
ko05330	Allograft rejection	5/182	102/11209	3.02	0.0251445	0.575075	Ovis_aries_newGene_18614/Ovis_aries_newGene_24634/gene-LOC101107641/gene-LOC101120392/gene-LOC114109630	5
ko04940	Type I diabetes mellitus	5/182	105/11209	2.93	0.0280542	0.588154	Ovis_aries_newGene_24634/gene-CPE/gene-LOC101107641/gene-LOC101120392/gene-LOC114109630	5
ko04664	Fc epsilon RI signaling pathway	4/182	77/11209	3.2	0.036402	0.657437	Ovis_aries_newGene_18614/gene-LOC114110058/gene-MAP2K6/gene-VAV1	4
ko05169	Epstein-Barr virus infection	10/182	321/11209	1.92	0.0365854	0.657437	Ovis_aries_newGene_18614/Ovis_aries_newGene_24634/gene-BCL2/gene-LOC101107641/gene-LOC101110181/gene-LOC101112122/gene-LOC101120392/gene-LOC114109630/gene-LOC121816895/gene-MAP2K6	10
ko05320	Autoimmune thyroid disease	5/182	119/11209	2.59	0.0444036	0.702156	Ovis_aries_newGene_18614/Ovis_aries_newGene_24634/gene-LOC101107641/gene-LOC101120392/gene-LOC114109630	5
ko04514	Cell adhesion molecules	8/182	243/11209	2.03	0.044656	0.702156	Ovis_aries_newGene_24634/gene-F11R/gene-LOC101107641/gene-LOC101120392/gene-LOC114109630/gene-NTNG1/gene-OCLN/gene-VGLL1	8
ko04662	B cell receptor signaling pathway	4/182	90/11209	2.74	0.0586135	0.826767	Ovis_aries_newGene_18614/gene-LOC114110058/gene-NFATC1/gene-VAV1	4
ko04672	Intestinal immune network for IgA production	4/182	96/11209	2.57	0.0708338	0.826767	Ovis_aries_newGene_18614/Ovis_aries_newGene_24634/gene-LOC101120392/gene-VGLL1	4
ko00531	Glycosaminoglycan degradation	2/182	29/11209	4.25	0.0800044	0.826767	gene-GNS/gene-GUSB	2
ko04710	Circadian rhythm	2/182	29/11209	4.25	0.0800044	0.826767	gene-PER3/gene-PRKAG3	2
ko01522	Endocrine resistance	4/182	101/11209	2.44	0.0819357	0.826767	gene-BCL2/gene-JAG2/gene-LOC114110058/gene-MMP2	4
ko04666	Fc gamma R-mediated phagocytosis	4/182	101/11209	2.44	0.0819357	0.826767	Ovis_aries_newGene_18614/gene-ASAP3/gene-SPHK1/gene-VAV1	4
ko02010	ABC transporters	4/182	104/11209	2.37	0.0889854	0.826767	gene-ABCA12/gene-LOC101106781/gene-LOC101109626/gene-LOC101109890	4
ko04610	Complement and coagulation cascades	4/182	104/11209	2.37	0.0889854	0.826767	gene-C8G/gene-F13A1/gene-LOC101122940/gene-PLG	4
ko04915	Estrogen signaling pathway	5/182	147/11209	2.09	0.0912461	0.826767	gene-BCL2/gene-GABBR1/gene-LOC114110058/gene-MMP2/gene-POMC	5
ko00600	Sphingolipid metabolism	3/182	66/11209	2.8	0.0918872	0.826767	gene-B4GALT6/gene-GBA/gene-SPHK1	3
ko00524	Neomycin, kanamycin and gentamicin biosynthesis	1/182	6/11209	10.26	0.0935717	0.826767	gene-HKDC1	1
ko04713	Circadian entrainment	4/182	106/11209	2.32	0.0938427	0.826767	gene-GRIA1/gene-LOC101118179/gene-PER3/gene-RYR3	4
ko04659	Th17 cell differentiation	5/182	149/11209	2.07	0.0953031	0.826767	Ovis_aries_newGene_24634/gene-AHR/gene-LOC101120392/gene-LOC106991529/gene-NFATC1	5
ko05416	Viral myocarditis	5/182	151/11209	2.04	0.099451	0.833992	Ovis_aries_newGene_18614/Ovis_aries_newGene_24634/gene-LOC101107641/gene-LOC101120392/gene-LOC114109630	5
ko00480	Glutathione metabolism	3/182	71/11209	2.6	0.108405	0.835069	gene-GGT5/gene-GPX3/gene-LOC101108705	3
ko00512	Mucin type O-glycan biosynthesis	2/182	36/11209	3.42	0.115483	0.835069	gene-GALNT6/gene-GCNT1	2
ko04928	Parathyroid hormone synthesis, secretion and action	4/182	116/11209	2.12	0.119932	0.835069	gene-BCL2/gene-LOC101106139/gene-LOC121816057/gene-NACA	4
ko00051	Fructose and mannose metabolism	2/182	37/11209	3.33	0.120834	0.835069	gene-HKDC1/gene-PFKFB3	2
ko04640	Hematopoietic cell lineage	4/182	117/11209	2.11	0.122698	0.835069	Ovis_aries_newGene_18614/gene-IL5RA/gene-LOC101120392/gene-MME	4
ko05332	Graft-versus-host disease	4/182	117/11209	2.11	0.122698	0.835069	Ovis_aries_newGene_24634/gene-LOC101107641/gene-LOC101120392/gene-LOC114109630	4
ko05206	MicroRNAs in cancer	6/182	210/11209	1.76	0.127101	0.835069	Ovis_aries_newGene_6646/gene-BCL2/gene-EFNA3/gene-LOC114110058/gene-SERPINB5/gene-SLC45A3	6
ko04972	Pancreatic secretion	4/182	119/11209	2.07	0.128312	0.835069	gene-CCK/gene-CLCA2/gene-LOC101111210/gene-LOC101116249	4
ko05310	Asthma	3/182	77/11209	2.4	0.129608	0.835069	Ovis_aries_newGene_18614/Ovis_aries_newGene_24634/gene-LOC101120392	3
ko05205	Proteoglycans in cancer	7/182	261/11209	1.65	0.132773	0.835069	Ovis_aries_newGene_6646/gene-COL1A1/gene-COL1A2/gene-IGF2/gene-LOC114110058/gene-MMP2/gene-VAV1	7
ko04151	PI3K-Akt signaling pathway	10/182	424/11209	1.45	0.152222	0.847957	Ovis_aries_newGene_18614/gene-BCL2/gene-COL1A1/gene-COL1A2/gene-COL4A4/gene-COL4A6/gene-COL6A2/gene-EFNA3/gene-IGF2/gene-LOC114110058	10
ko04020	Calcium signaling pathway	7/182	274/11209	1.57	0.158395	0.847957	Ovis_aries_newGene_18614/Ovis_aries_newGene_24634/gene-HTR2A/gene-LENG9/gene-PDE1A/gene-RYR3/gene-SPHK1	7
ko05160	Hepatitis C	6/182	225/11209	1.64	0.159785	0.847957	gene-LOC101102194/gene-LOC101110181/gene-LOC101112122/gene-LOC114110058/gene-LOC121816895/gene-OCLN	6
ko05033	Nicotine addiction	2/182	44/11209	2.8	0.159794	0.847957	gene-GRIA1/gene-LOC101118179	2
ko05235	PD-L1 expression and PD-1 checkpoint pathway in cancer	4/182	131/11209	1.88	0.164115	0.847957	Ovis_aries_newGene_24634/gene-LOC105615576/gene-MAP2K6/gene-NFATC1	4
ko05143	African trypanosomiasis	2/182	46/11209	2.68	0.171316	0.847957	Ovis_aries_newGene_18614/gene-LOC100134870	2
ko04658	Th1 and Th2 cell differentiation	4/182	134/11209	1.84	0.173583	0.847957	Ovis_aries_newGene_24634/gene-JAG2/gene-LOC101120392/gene-NFATC1	4
ko04010	MAPK signaling pathway	8/182	333/11209	1.48	0.174648	0.847957	gene-EFNA3/gene-IGF2/gene-LENG9/gene-LOC114110058/gene-MAP2K6/gene-MAP3K6/gene-NFATC1/gene-STMN2	8
ko04150	mTOR signaling pathway	6/182	232/11209	1.59	0.17618	0.847957	Ovis_aries_newGene_6646/gene-CASTOR1/gene-LAMTOR1/gene-LENG9/gene-LOC114110058/gene-TELO2	6
ko05322	Systemic lupus erythematosus	5/182	186/11209	1.66	0.185331	0.847957	Ovis_aries_newGene_18614/Ovis_aries_newGene_24634/gene-C8G/gene-LOC101118179/gene-LOC101120392	5
ko04012	ErbB signaling pathway	3/182	93/11209	1.99	0.192119	0.847957	gene-BTC/gene-LENG9/gene-LOC114110058	3
ko04080	Neuroactive ligand-receptor interaction	9/182	398/11209	1.39	0.199123	0.847957	gene-CCK/gene-GABBR1/gene-GRIA1/gene-HTR1B/gene-HTR2A/gene-LOC101118179/gene-PLG/gene-POMC/gene-VIPR1	9
ko00860	Porphyrin and chlorophyll metabolism	2/182	51/11209	2.42	0.200659	0.847957	gene-ALAD/gene-GUSB	2
ko04979	Cholesterol metabolism	2/182	51/11209	2.42	0.200659	0.847957	gene-LCAT/gene-STARD3	2
ko04218	Cellular senescence	5/182	192/11209	1.6	0.202215	0.847957	gene-IGFBP3/gene-LOC101107641/gene-LOC114109630/gene-MAP2K6/gene-NFATC1	5
ko05150	Staphylococcus aureus infection	4/182	143/11209	1.72	0.203049	0.847957	Ovis_aries_newGene_18614/Ovis_aries_newGene_24634/gene-LOC101120392/gene-PLG	4
ko00072	Synthesis and degradation of ketone bodies	1/182	14/11209	4.4	0.204924	0.847957	gene-HMGCS2	1
ko04310	Wnt signaling pathway	6/182	245/11209	1.51	0.208334	0.847957	Ovis_aries_newGene_6646/gene-FHDC1/gene-LENG9/gene-NFATC1/gene-NOTUM/gene-TLE7	6
ko05164	Influenza A	6/182	247/11209	1.5	0.21346	0.847957	gene-IL33/gene-LOC101110181/gene-LOC101112122/gene-LOC101120392/gene-LOC121816895/gene-PLG	6
ko05135	Yersinia infection	5/182	197/11209	1.56	0.216669	0.847957	Ovis_aries_newGene_18614/Ovis_aries_newGene_24634/gene-MAP2K6/gene-NFATC1/gene-VAV1	5
ko00310	Lysine degradation	3/182	100/11209	1.85	0.221509	0.847957	gene-COLGALT2/gene-PLOD1/gene-SETMAR	3
ko04660	T cell receptor signaling pathway	4/182	149/11209	1.65	0.223465	0.847957	Ovis_aries_newGene_24634/gene-LOC114110058/gene-NFATC1/gene-VAV1	4
ko04612	Antigen processing and presentation	4/182	150/11209	1.64	0.226919	0.847957	Ovis_aries_newGene_24634/gene-LOC101107641/gene-LOC101120392/gene-LOC114109630	4
ko04540	Gap junction	3/182	102/11209	1.81	0.23007	0.847957	gene-HTR2A/gene-LENG9/gene-LOC114110058	3
ko00260	Glycine, serine and threonine metabolism	2/182	57/11209	2.16	0.236543	0.847957	gene-GAMT/gene-SARDH	2
ko00350	Tyrosine metabolism	2/182	57/11209	2.16	0.236543	0.847957	gene-CSDC2/gene-MIF	2
ko05321	Inflammatory bowel disease	3/182	105/11209	1.76	0.243025	0.847957	Ovis_aries_newGene_24634/gene-LOC101120392/gene-NFATC1	3
ko00430	Taurine and hypotaurine metabolism	1/182	17/11209	3.62	0.243077	0.847957	gene-GGT5	1
ko04064	NF-kappa B signaling pathway	4/182	155/11209	1.59	0.244391	0.847957	Ovis_aries_newGene_18614/Ovis_aries_newGene_24634/gene-BCL2/gene-CARD10	4
ko05165	Human papillomavirus infection	9/182	421/11209	1.32	0.245614	0.847957	Ovis_aries_newGene_6646/gene-COL1A1/gene-COL1A2/gene-COL4A4/gene-COL4A6/gene-COL6A2/gene-LOC101107641/gene-LOC114109630/gene-LOC114110058	9
ko04912	GnRH signaling pathway	3/182	107/11209	1.73	0.251727	0.847957	gene-LOC114110058/gene-MAP2K6/gene-MMP2	3
ko03460	Fanconi anemia pathway	2/182	60/11209	2.05	0.254628	0.847957	gene-C8H6orf120/gene-TELO2	2
ko05418	Fluid shear stress and atherosclerosis	4/182	159/11209	1.55	0.258581	0.847957	gene-BCL2/gene-LOC101108705/gene-MAP2K6/gene-MMP2	4
ko00514	Other types of O-glycan biosynthesis	2/182	61/11209	2.02	0.260665	0.847957	gene-COLGALT2/gene-GALNT6	2
ko00520	Amino sugar and nucleotide sugar metabolism	2/182	62/11209	1.99	0.266704	0.847957	gene-AMDHD2/gene-HKDC1	2
ko04145	Phagosome	5/182	215/11209	1.43	0.271076	0.847957	Ovis_aries_newGene_18614/gene-LOC101107641/gene-LOC101120392/gene-LOC114109630/gene-OLR1	5
ko00590	Arachidonic acid metabolism	3/182	112/11209	1.65	0.27367	0.847957	gene-GGT5/gene-GPX3/gene-PDCL	3
ko04976	Bile secretion	3/182	112/11209	1.65	0.27367	0.847957	gene-LOC101106781/gene-LOC101109626/gene-LOC101109890	3
ko00120	Primary bile acid biosynthesis	1/182	20/11209	3.08	0.27941	0.847957	gene-LOC101119648	1
ko01210	2-Oxocarboxylic acid metabolism	1/182	20/11209	3.08	0.27941	0.847957	gene-ACY1	1
ko05225	Hepatocellular carcinoma	5/182	218/11209	1.41	0.280435	0.847957	Ovis_aries_newGene_6646/gene-IGF2/gene-LOC101108705/gene-LOC114110058/gene-TXNRD2	5
ko04370	VEGF signaling pathway	2/182	65/11209	1.9	0.284813	0.847957	gene-LENG9/gene-SPHK1	2
ko00450	Selenocompound metabolism	1/182	21/11209	2.93	0.291131	0.847957	gene-TXNRD2	1
ko05222	Small cell lung cancer	3/182	117/11209	1.58	0.295807	0.847957	gene-BCL2/gene-COL4A4/gene-COL4A6	3
ko04720	Long-term potentiation	2/182	67/11209	1.84	0.296865	0.847957	gene-GRIA1/gene-LOC101118179	2
ko04670	Leukocyte transendothelial migration	4/182	170/11209	1.45	0.298354	0.847957	gene-F11R/gene-MMP2/gene-OCLN/gene-VAV1	4
ko04330	Notch signaling pathway	2/182	69/11209	1.79	0.308886	0.847957	gene-JAG2/gene-TLE7	2
ko00220	Arginine biosynthesis	1/182	23/11209	2.68	0.314007	0.847957	gene-ACY1	1
ko00532	Glycosaminoglycan biosynthesis - chondroitin sulfate / dermatan sulfate	1/182	23/11209	2.68	0.314007	0.847957	gene-CHPF	1
ko00670	One carbon pool by folate	1/182	23/11209	2.68	0.314007	0.847957	gene-MTFMT	1
ko05031	Amphetamine addiction	2/182	71/11209	1.73	0.320868	0.847957	gene-GRIA1/gene-LOC101118179	2
ko04066	HIF-1 signaling pathway	3/182	123/11209	1.5	0.322507	0.847957	gene-BCL2/gene-HKDC1/gene-PFKFB3	3
ko05223	Non-small cell lung cancer	2/182	72/11209	1.71	0.32684	0.847957	gene-LOC105615576/gene-LOC114110058	2
ko04935	Growth hormone synthesis, secretion and action	3/182	125/11209	1.48	0.331418	0.847957	gene-IGFBP3/gene-LOC114110058/gene-MAP2K6	3
ko00770	Pantothenate and CoA biosynthesis	1/182	25/11209	2.46	0.336149	0.847957	gene-PPCDC	1
ko04014	Ras signaling pathway	6/182	292/11209	1.27	0.337704	0.847957	Ovis_aries_newGene_24634/gene-EFNA3/gene-IGF2/gene-KSR2/gene-LOC101118179/gene-LOC114110058	6
ko05162	Measles	5/182	239/11209	1.29	0.347364	0.847957	Ovis_aries_newGene_24634/gene-BCL2/gene-LOC101110181/gene-LOC101112122/gene-LOC121816895	5
ko05203	Viral carcinogenesis	5/182	239/11209	1.29	0.347364	0.847957	gene-CCR4/gene-HDAC10/gene-LOC101107641/gene-LOC114109630/gene-LOC114110058	5
ko00340	Histidine metabolism	1/182	27/11209	2.28	0.35758	0.847957	gene-HDC	1
ko00360	Phenylalanine metabolism	1/182	27/11209	2.28	0.35758	0.847957	gene-MIF	1
ko00900	Terpenoid backbone biosynthesis	1/182	28/11209	2.2	0.368036	0.847957	gene-HMGCS2	1
ko04614	Renin-angiotensin system	1/182	28/11209	2.2	0.368036	0.847957	gene-MME	1
ko04977	Vitamin digestion and absorption	1/182	29/11209	2.12	0.378323	0.847957	gene-MMACHC	1
ko04623	Cytosolic DNA-sensing pathway	2/182	81/11209	1.52	0.379844	0.847957	gene-IL33/gene-POLR3K	2
ko04920	Adipocytokine signaling pathway	2/182	81/11209	1.52	0.379844	0.847957	gene-POMC/gene-PRKAG3	2
ko05145	Toxoplasmosis	3/182	137/11209	1.35	0.38467	0.847957	gene-BCL2/gene-LOC101120392/gene-MAP2K6	3
ko04924	Renin secretion	2/182	82/11209	1.5	0.385632	0.847957	gene-CLCA2/gene-PDE1A	2
ko00534	Glycosaminoglycan biosynthesis - heparan sulfate / heparin	1/182	30/11209	2.05	0.388444	0.847957	gene-ACCS	1
ko00563	Glycosylphosphatidylinositol (GPI)-anchor biosynthesis	1/182	30/11209	2.05	0.388444	0.847957	gene-GPLD1	1
ko00010	Glycolysis / Gluconeogenesis	2/182	83/11209	1.48	0.391398	0.847957	gene-HKDC1/gene-SOGA3	2
ko04142	Lysosome	4/182	196/11209	1.26	0.394225	0.847957	gene-GBA/gene-GNS/gene-GUSB/gene-NAGPA	4
ko00980	Metabolism of xenobiotics by cytochrome P450	2/182	84/11209	1.47	0.397139	0.847957	gene-AKR7A2/gene-LOC101108705	2
ko04060	Cytokine-cytokine receptor interaction	7/182	374/11209	1.15	0.405594	0.847957	gene-CCR4/gene-IL33/gene-IL5RA/gene-INHBB/gene-TNFRSF12A/gene-TNFRSF25/gene-VGLL1	7
ko00511	Other glycan degradation	1/182	32/11209	1.92	0.408195	0.847957	gene-GBA	1
ko00650	Butanoate metabolism	1/182	32/11209	1.92	0.408195	0.847957	gene-HMGCS2	1
ko05034	Alcoholism	4/182	201/11209	1.23	0.412586	0.847957	gene-HDAC10/gene-LOC101118179/gene-LOC114110058/gene-SLC29A2	4
ko04380	Osteoclast differentiation	3/182	144/11209	1.28	0.415325	0.847957	gene-LOC114110058/gene-MAP2K6/gene-NFATC1	3
ko04611	Platelet activation	3/182	144/11209	1.28	0.415325	0.847957	gene-COL1A1/gene-COL1A2/gene-COL3A1	3
ko05323	Rheumatoid arthritis	3/182	144/11209	1.28	0.415325	0.847957	Ovis_aries_newGene_18614/Ovis_aries_newGene_24634/gene-LOC101120392	3
ko04916	Melanogenesis	3/182	146/11209	1.27	0.423998	0.847957	Ovis_aries_newGene_6646/gene-LENG9/gene-POMC	3
ko05167	Kaposi sarcoma-associated herpesvirus infection	5/182	264/11209	1.17	0.428037	0.847957	gene-CCR4/gene-LOC101107641/gene-LOC114109630/gene-MAP2K6/gene-NFATC1	5
ko05200	Pathways in cancer	12/182	682/11209	1.08	0.429771	0.847957	Ovis_aries_newGene_6646/gene-BCL2/gene-COL4A4/gene-COL4A6/gene-IGF2/gene-IL5RA/gene-JAG2/gene-LOC101108705/gene-LOC105615576/gene-LOC114110058/gene-MMP2/gene-TXNRD2	12
ko04141	Protein processing in endoplasmic reticulum	4/182	206/11209	1.2	0.430833	0.847957	gene-BCL2/gene-PHLDB3/gene-RNF185/gene-SEL1L3	4
ko04015	Rap1 signaling pathway	5/182	265/11209	1.16	0.431242	0.847957	Ovis_aries_newGene_24634/gene-EFNA3/gene-LOC101118179/gene-MAP2K6/gene-VAV1	5
ko05170	Human immunodeficiency virus 1 infection	6/182	325/11209	1.14	0.433585	0.847957	Ovis_aries_newGene_24634/gene-BCL2/gene-LOC101107641/gene-LOC114109630/gene-MAP2K6/gene-NFATC1	6
ko00500	Starch and sucrose metabolism	1/182	35/11209	1.76	0.436639	0.847957	gene-HKDC1	1
ko03020	RNA polymerase	1/182	35/11209	1.76	0.436639	0.847957	gene-POLR3K	1
ko04742	Taste transduction	3/182	149/11209	1.24	0.436927	0.847957	gene-GABBR1/gene-HTR1B/gene-PDE1A	3
ko03018	RNA degradation	2/182	92/11209	1.34	0.442118	0.847957	gene-LOC114111193/gene-LOC114111228	2
ko05140	Leishmaniasis	2/182	92/11209	1.34	0.442118	0.847957	Ovis_aries_newGene_18614/gene-LOC101120392	2
ko04650	Natural killer cell mediated cytotoxicity	4/182	210/11209	1.17	0.445324	0.847957	Ovis_aries_newGene_18614/gene-LOC114110058/gene-NFATC1/gene-VAV1	4
ko04392	Hippo signaling pathway - multiple species	1/182	36/11209	1.71	0.445815	0.847957	gene-RASSF4	1
ko00140	Steroid hormone biosynthesis	2/182	94/11209	1.31	0.453077	0.847957	gene-LOC101110202/gene-LOC101119648	2
ko01521	EGFR tyrosine kinase inhibitor resistance	2/182	94/11209	1.31	0.453077	0.847957	gene-BCL2/gene-LOC114110058	2
ko04530	Tight junction	4/182	213/11209	1.16	0.45612	0.847957	gene-F11R/gene-MICALL2/gene-OCLN/gene-PRKAG3	4
ko05144	Malaria	2/182	96/11209	1.28	0.463913	0.847957	Ovis_aries_newGene_24634/gene-LOC100134870	2
ko05161	Hepatitis B	4/182	218/11209	1.13	0.473958	0.847957	gene-BCL2/gene-LOC114110058/gene-MAP2K6/gene-NFATC1	4
ko04921	Oxytocin signaling pathway	3/182	159/11209	1.16	0.479187	0.847957	gene-NFATC1/gene-PRKAG3/gene-RYR3	3
ko00040	Pentose and glucuronate interconversions	1/182	40/11209	1.54	0.481056	0.847957	gene-GUSB	1
ko04130	SNARE interactions in vesicular transport	1/182	40/11209	1.54	0.481056	0.847957	gene-METTL13	1
ko04371	Apelin signaling pathway	3/182	160/11209	1.15	0.483334	0.847957	gene-PRKAG3/gene-RYR3/gene-SPHK1	3
ko05204	Chemical carcinogenesis	2/182	100/11209	1.23	0.485203	0.847957	gene-LOC101108705/gene-LOC101110202	2
ko00052	Galactose metabolism	1/182	41/11209	1.5	0.489513	0.847957	gene-HKDC1	1
ko05032	Morphine addiction	2/182	101/11209	1.22	0.490444	0.847957	gene-GABBR1/gene-PDE1A	2
ko04910	Insulin signaling pathway	3/182	163/11209	1.13	0.495681	0.847957	gene-HKDC1/gene-LOC114110058/gene-PRKAG3	3
ko00630	Glyoxylate and dicarboxylate metabolism	1/182	42/11209	1.47	0.497832	0.847957	gene-SOGA3	1
ko05215	Prostate cancer	2/182	103/11209	1.2	0.500825	0.847957	gene-BCL2/gene-LOC114110058	2
ko04072	Phospholipase D signaling pathway	3/182	165/11209	1.12	0.503832	0.847957	Ovis_aries_newGene_18614/gene-LOC114110058/gene-SPHK1	3
ko00640	Propanoate metabolism	1/182	43/11209	1.43	0.506016	0.847957	gene-SOGA3	1
ko05219	Bladder cancer	1/182	43/11209	1.43	0.506016	0.847957	gene-MMP2	1
ko04621	NOD-like receptor signaling pathway	4/182	228/11209	1.08	0.508952	0.847957	gene-BCL2/gene-LOC101110181/gene-LOC101112122/gene-LOC121816895	4
ko03320	PPAR signaling pathway	2/182	107/11209	1.15	0.521178	0.852737	gene-HMGCS2/gene-OLR1	2
ko05166	Human T-cell leukemia virus 1 infection	5/182	294/11209	1.05	0.521952	0.852737	Ovis_aries_newGene_24634/gene-LOC101107641/gene-LOC101120392/gene-LOC114109630/gene-NFATC1	5
ko05340	Primary immunodeficiency	1/182	45/11209	1.37	0.521989	0.852737	Ovis_aries_newGene_18614	1
ko00591	Linoleic acid metabolism	1/182	46/11209	1.34	0.529782	0.856351	gene-LOC101110202	1
ko05163	Human cytomegalovirus infection	5/182	297/11209	1.04	0.531009	0.856351	gene-LOC101107641/gene-LOC114109630/gene-LOC114110058/gene-MAP2K6/gene-NFATC1	5
ko04922	Glucagon signaling pathway	2/182	111/11209	1.11	0.540973	0.857291	gene-PRKAG3/gene-SIK1	2
ko05210	Colorectal cancer	2/182	111/11209	1.11	0.540973	0.857291	gene-BCL2/gene-LOC114110058	2
ko04973	Carbohydrate digestion and absorption	1/182	48/11209	1.28	0.54499	0.857291	gene-HKDC1	1
ko04140	Autophagy - animal	3/182	176/11209	1.05	0.547408	0.857291	gene-BCL2/gene-LOC114111442/gene-TOX2	3
ko05152	Tuberculosis	4/182	240/11209	1.03	0.549524	0.857291	Ovis_aries_newGene_18614/gene-BCL2/gene-LOC101120392/gene-SPHK1	4
ko04930	Type II diabetes mellitus	1/182	49/11209	1.26	0.55241	0.857291	gene-HKDC1	1
ko01524	Platinum drug resistance	2/182	114/11209	1.08	0.555446	0.857291	gene-BCL2/gene-LOC101108705	2
ko05030	Cocaine addiction	1/182	51/11209	1.21	0.56689	0.862492	gene-LOC101118179	1
ko00564	Glycerophospholipid metabolism	2/182	117/11209	1.05	0.569595	0.862492	gene-ACHE/gene-LCAT	2
ko04725	Cholinergic synapse	2/182	118/11209	1.04	0.574238	0.862492	gene-ACHE/gene-BCL2	2
ko04724	Glutamatergic synapse	2/182	119/11209	1.04	0.578846	0.862492	gene-GRIA1/gene-LOC101118179	2
ko04750	Inflammatory mediator regulation of TRP channels	2/182	119/11209	1.04	0.578846	0.862492	gene-HTR2A/gene-MAP2K6	2
ko05168	Herpes simplex virus 1 infection	14/182	884/11209	0.98	0.579386	0.862492	Ovis_aries_newGene_24029/Ovis_aries_newGene_6355/gene-BCL2/gene-LOC101107641/gene-LOC101110181/gene-LOC101112122/gene-LOC101119014/gene-LOC101120392/gene-LOC105605861/gene-LOC114109630/gene-LOC121816023/gene-LOC121816895/gene-ZFP69B/gene-ZNF23	14
ko00620	Pyruvate metabolism	1/182	54/11209	1.14	0.587742	0.86637	gene-SOGA3	1
ko05202	Transcriptional misregulation in cancer	4/182	253/11209	0.97	0.591443	0.86637	Ovis_aries_newGene_18614/Ovis_aries_newGene_24634/gene-IGFBP3/gene-SLC45A3	4
ko05224	Breast cancer	3/182	188/11209	0.98	0.592321	0.86637	Ovis_aries_newGene_6646/gene-JAG2/gene-LOC114110058	3
ko03410	Base excision repair	1/182	56/11209	1.1	0.601085	0.871988	gene-TOX2	1
ko04550	Signaling pathways regulating pluripotency of stem cells	3/182	191/11209	0.97	0.603094	0.871988	Ovis_aries_newGene_6646/gene-INHBB/gene-LOC114110058	3
ko04934	Cushing syndrome	3/182	192/11209	0.96	0.606644	0.872108	Ovis_aries_newGene_6646/gene-AHR/gene-POMC	3
ko00270	Cysteine and methionine metabolism	1/182	59/11209	1.04	0.620299	0.874253	gene-AHCY	1
ko04062	Chemokine signaling pathway	3/182	196/11209	0.94	0.620632	0.874253	gene-CCR4/gene-LOC114110058/gene-VAV1	3
ko00970	Aminoacyl-tRNA biosynthesis	1/182	60/11209	1.03	0.626497	0.874253	gene-MTFMT	1
ko04152	AMPK signaling pathway	2/182	130/11209	0.95	0.627125	0.874253	gene-PFKFB3/gene-PRKAG3	2
ko04726	Serotonergic synapse	2/182	132/11209	0.93	0.63543	0.874253	gene-HTR1B/gene-HTR2A	2
ko03420	Nucleotide excision repair	1/182	62/11209	0.99	0.638592	0.874253	gene-C8H6orf120	1
ko04340	Hedgehog signaling pathway	1/182	62/11209	0.99	0.638592	0.874253	gene-BCL2	1
ko04961	Endocrine and other factor-regulated calcium reabsorption	1/182	62/11209	0.99	0.638592	0.874253	gene-LOC114117536	1
ko04722	Neurotrophin signaling pathway	2/182	137/11209	0.9	0.655562	0.874253	gene-BCL2/gene-LOC114110058	2
ko00280	Valine, leucine and isoleucine degradation	1/182	65/11209	0.95	0.656009	0.874253	gene-HMGCS2	1
ko04929	GnRH secretion	1/182	65/11209	0.95	0.656009	0.874253	gene-GABBR1	1
ko04360	Axon guidance	3/182	208/11209	0.89	0.660552	0.874253	gene-EFNA3/gene-NTNG1/gene-SEMA3B	3
ko00240	Pyrimidine metabolism	1/182	66/11209	0.93	0.661627	0.874253	gene-LOC105601873	1
ko04215	Apoptosis - multiple species	1/182	66/11209	0.93	0.661627	0.874253	gene-BCL2	1
ko04728	Dopaminergic synapse	2/182	139/11209	0.89	0.663364	0.874253	gene-GRIA1/gene-LOC101118179	2
ko04730	Long-term depression	1/182	67/11209	0.92	0.667153	0.874253	gene-GRIA1	1
ko04071	Sphingolipid signaling pathway	2/182	140/11209	0.88	0.667212	0.874253	gene-BCL2/gene-SPHK1	2
ko04213	Longevity regulating pathway - multiple species	1/182	68/11209	0.91	0.67259	0.876733	gene-PRKAG3	1
ko04927	Cortisol synthesis and secretion	1/182	69/11209	0.89	0.677939	0.87915	gene-POMC	1
ko05221	Acute myeloid leukemia	1/182	70/11209	0.88	0.6832	0.88143	gene-LOC114110058	1
ko05211	Renal cell carcinoma	1/182	71/11209	0.87	0.688377	0.883577	gene-LOC114110058	1
ko01200	Carbon metabolism	2/182	149/11209	0.83	0.700269	0.889763	gene-HKDC1/gene-SOGA3	2
ko04068	FoxO signaling pathway	2/182	149/11209	0.83	0.700269	0.889763	gene-LOC114110058/gene-PRKAG3	2
ko00982	Drug metabolism - cytochrome P450	1/182	77/11209	0.8	0.717714	0.893149	gene-LOC101108705	1
ko05230	Central carbon metabolism in cancer	1/182	77/11209	0.8	0.717714	0.893149	gene-HKDC1	1
ko00230	Purine metabolism	2/182	155/11209	0.79	0.720769	0.893149	gene-LOC105601873/gene-PDE1A	2
ko05132	Salmonella infection	4/182	300/11209	0.82	0.722404	0.893149	gene-BCL2/gene-MAP2K6/gene-S100B/gene-ZDHHC14	4
ko00330	Arginine and proline metabolism	1/182	79/11209	0.78	0.726869	0.893149	gene-GAMT	1
ko05214	Glioma	1/182	79/11209	0.78	0.726869	0.893149	gene-LOC114110058	1
ko04630	JAK-STAT signaling pathway	3/182	232/11209	0.8	0.731114	0.893149	gene-BCL2/gene-IL5RA/gene-LOC114110058	3
ko04918	Thyroid hormone synthesis	1/182	80/11209	0.77	0.731336	0.893149	gene-GPX3	1
ko04721	Synaptic vesicle cycle	1/182	83/11209	0.74	0.744303	0.901612	gene-LOC114117536	1
ko04978	Mineral absorption	1/182	84/11209	0.73	0.748486	0.901612	gene-CLCN2	1
ko04217	Necroptosis	3/182	240/11209	0.77	0.751931	0.901612	gene-BCL2/gene-IL33/gene-TOX2	3
ko05220	Chronic myeloid leukemia	1/182	85/11209	0.72	0.752601	0.901612	gene-LOC114110058	1
ko05017	Spinocerebellar ataxia	2/182	168/11209	0.73	0.761169	0.907555	gene-GRIA1/gene-LOC101118179	2
ko04911	Insulin secretion	1/182	89/11209	0.69	0.768401	0.907575	gene-CCK	1
ko04917	Prolactin signaling pathway	1/182	89/11209	0.69	0.768401	0.907575	gene-LOC114110058	1
ko05226	Gastric cancer	3/182	249/11209	0.74	0.773794	0.907598	Ovis_aries_newGene_6646/gene-BCL2/gene-LOC114110058	3
ko04211	Longevity regulating pathway	1/182	92/11209	0.67	0.779588	0.907598	gene-PRKAG3	1
ko04727	GABAergic synapse	1/182	94/11209	0.66	0.786746	0.907598	gene-GABBR1	1
ko05410	Hypertrophic cardiomyopathy	1/182	94/11209	0.66	0.786746	0.907598	gene-PRKAG3	1
ko03010	Ribosome	5/182	403/11209	0.76	0.788528	0.907598	gene-LOC101103232/gene-LOC101116252/gene-LOC101121371/gene-LOC101123533/gene-MRPL36	5
ko00830	Retinol metabolism	1/182	95/11209	0.65	0.790238	0.907598	gene-LOC101110202	1
ko05217	Basal cell carcinoma	1/182	96/11209	0.64	0.793673	0.907598	Ovis_aries_newGene_6646	1
ko04925	Aldosterone synthesis and secretion	1/182	102/11209	0.6	0.81314	0.918738	gene-POMC	1
ko04061	Viral protein interaction with cytokine and cytokine receptor	1/182	104/11209	0.59	0.819213	0.918738	gene-CCR4	1
ko05414	Dilated cardiomyopathy	1/182	105/11209	0.59	0.822176	0.918738	Ovis_aries_newGene_18614	1
ko05231	Choline metabolism in cancer	1/182	106/11209	0.58	0.825091	0.918738	gene-LOC114110058	1
ko00190	Oxidative phosphorylation	2/182	195/11209	0.63	0.829212	0.918738	Ovis_aries_newGene_12504/gene-LOC101104360	2
ko04144	Endocytosis	4/182	353/11209	0.7	0.829869	0.918738	gene-ASAP3/gene-LOC101107641/gene-LOC114109630/gene-LOC114117536	4
ko01230	Biosynthesis of amino acids	1/182	108/11209	0.57	0.830778	0.918738	gene-ACY1	1
ko04350	TGF-beta signaling pathway	1/182	110/11209	0.56	0.836282	0.918738	gene-INHBB	1
ko04970	Salivary secretion	1/182	110/11209	0.56	0.836282	0.918738	gene-RYR3	1
ko04931	Insulin resistance	1/182	112/11209	0.55	0.841607	0.919412	gene-PRKAG3	1
ko05213	Endometrial cancer	1/182	113/11209	0.55	0.844205	0.919412	gene-LOC114110058	1
ko04070	Phosphatidylinositol signaling system	1/182	115/11209	0.54	0.849274	0.920946	gene-LENG9	1
ko04210	Apoptosis	2/182	208/11209	0.59	0.855332	0.923535	gene-ASTN1/gene-BCL2	2
ko05016	Huntington disease	4/182	375/11209	0.66	0.863127	0.926263	gene-GPX3/gene-GRIA1/gene-LOC101118179/gene-LOC114117536	4
ko04714	Thermogenesis	3/182	297/11209	0.62	0.865223	0.926263	Ovis_aries_newGene_12504/gene-LOC114110058/gene-PRKAG3	3
ko04625	C-type lectin receptor signaling pathway	1/182	125/11209	0.49	0.872262	0.929842	gene-NFATC1	1
ko03015	mRNA surveillance pathway	1/182	132/11209	0.47	0.886244	0.936718	gene-LOC114111193	1
ko04668	TNF signaling pathway	1/182	132/11209	0.47	0.886244	0.936718	gene-MAP2K6	1
ko05014	Amyotrophic lateral sclerosis	5/182	475/11209	0.65	0.889882	0.936718	gene-BCL2/gene-GPX3/gene-GRIA1/gene-LOC101118179/gene-MAP2K6	5
ko03013	RNA transport	2/182	232/11209	0.53	0.894222	0.937364	gene-LOC114110536/gene-LOC114111193	2
ko04620	Toll-like receptor signaling pathway	1/182	141/11209	0.44	0.902007	0.941601	gene-MAP2K6	1
ko05010	Alzheimer disease	5/182	492/11209	0.63	0.906622	0.942508	Ovis_aries_newGene_6646/gene-APBB1/gene-LOC101118179/gene-MME/gene-RYR3	5
ko05020	Prion disease	3/182	342/11209	0.54	0.919791	0.952264	gene-C8G/gene-LOC101118179/gene-RYR3	3
ko04270	Vascular smooth muscle contraction	1/182	162/11209	0.38	0.930842	0.9565	gene-LENG9	1
ko04723	Retrograde endocannabinoid signaling	1/182	164/11209	0.38	0.933102	0.9565	gene-GRIA1	1
ko05142	Chagas disease	1/182	166/11209	0.37	0.935289	0.9565	Ovis_aries_newGene_24634	1
ko04261	Adrenergic signaling in cardiomyocytes	1/182	176/11209	0.35	0.945201	0.961547	gene-BCL2	1
ko04022	cGMP-PKG signaling pathway	1/182	179/11209	0.34	0.947868	0.961547	gene-NFATC1	1
ko04120	Ubiquitin mediated proteolysis	1/182	189/11209	0.33	0.955862	0.965762	gene-UBE2L6	1
ko05012	Parkinson disease	2/182	326/11209	0.38	0.97092	0.973336	gene-RYR3/gene-UBE2L6	2
ko04932	Non-alcoholic fatty liver disease	1/182	217/11209	0.28	0.972327	0.973336	gene-PRKAG3	1
ko03040	Spliceosome	1/182	223/11209	0.28	0.974965	0.973336	gene-LOC114111228	1
ko04390	Hippo signaling pathway	1/182	260/11209	0.24	0.986521	0.977773	Ovis_aries_newGene_6646	1
ko04810	Regulation of actin cytoskeleton	1/182	263/11209	0.23	0.987182	0.977773	gene-VAV1	1
ko04740	Olfactory transduction	4/182	1042/11209	0.24	0.999978	0.986562	gene-LOC101106457/gene-LOC101107660/gene-LOC105615645/gene-PDE1A	4
